# Supplementary material for: Proteomic fingerprinting of Neotropical hard tick species (Acari: Ixodidae) using a self-curated mass spectra reference library
Source: PLoS Negl Trop Dis. 2020 Oct 27;14(10):e0008849. doi: 10.1371/journal.pntd.0008849 (PMC7647123; doi:10.1371/journal.pntd.0008849)
Supplement: S1 Table — (XLSX) [file pntd.0008849.s004.xlsx]

## Sheet: Tick_Metadata
Sample code	MALDI code	Taxa	Storage conditions	MALDI TOF procedure	Body Area	Sex	Stage	Collection Site
GPR11-507	1275	Amblyomma calcaratum	EtOH (70%) since 2012	Bruker TE Method	4th leg	Male	Adult	Panama: Chorrera, Las Pavas
CAS-T020	2Acal	Amblyomma calcaratum	EtOH (70%) since 2012	Bruker TE Method	4th leg	Male	Adult	Panama: Colon, Madden Road
CAS-T021	CAS-T021	Amblyomma calcaratum	EtOH (70%) since 2012	Bruker TE Method	4th leg	Male	Adult	Panama: Colon, Madden Road
CAS-T022	CAS-T022	Amblyomma calcaratum	EtOH (70%) since 2012	Bruker TE Method	4th leg	Female	Adult	Panama: Colon, Madden Road
CAS-T019	1Acal	Amblyomma calcaratum	EtOH (70%) since 2012	Bruker TE Method	4th leg	Male	Adult	Panama: Colon, Madden Road
GRP6-222	Adi4	Amblyomma dissimile	EtOH (70%) since 2011	Bruker TE Method	4th leg	Male	Adult	Panama: Colon, Achiote
GRP6-223	1Adi.p	Amblyomma dissimile	EtOH (70%) since 2011	Bruker TE Method	4th leg	Male	Adult	Panama: Colon, Achiote
GRP6-224	2Adi.p	Amblyomma dissimile	EtOH (70%) since 2011	Bruker TE Method	4th leg	Male	Adult	Panama: Colon, Achiote
GRP6-225	GRP6-225	Amblyomma dissimile	EtOH (70%) since 2011	Bruker TE Method	4th leg	Male	Adult	Panama: Colon, Achiote
CAS-T017	1Age	Amblyomma geayi	EtOH (70%) since 2011	Bruker TE Method	4th leg	Male	Adult	Panama: Panama, Capira
CAS-T015	2Age	Amblyomma geayi	EtOH (70%) since 2011	Bruker TE Method	4th leg	Male	Adult	Panama: Panama, Capira
CAS-T016	CAS-T016	Amblyomma geayi	EtOH (70%) since 2011	Bruker TE Method	4th leg	Female	Adult	Panama: Panama, Capira
CAS-T018	CAS-T018	Amblyomma geayi	EtOH (70%) since 2011	Bruker TE Method	4th leg	Male	Adult	Panama: Panama, Capira
GRP8-353	1Aca.p	Amblyomma mixtum (cajennense)	EtOH (70%) since 2011	Bruker TE Method	4th leg	Male	Adult	Panama: Chorrera, Las Pavas
GRP8-355	2Aca.p	Amblyomma mixtum (cajennense)	EtOH (70%) since 2011	Bruker TE Method	4th leg	Male	Adult	Panama: Chorrera, Las Pavas
GRP8-356	356	Amblyomma mixtum (cajennense)	EtOH (70%) since 2011	Bruker TE Method	4th leg	Male	Adult	Panama: Chorrera, Las Pavas
GRP8-354	354	Amblyomma mixtum (cajennense)	EtOH (70%) since 2011	Bruker TE Method	4th leg	Female	Adult	Panama: Chorrera, Las Pavas
CAS-T060	Ana4	Amblyomma naponense	EtOH (70%) since 2011	Bruker TE Method	4th leg	Female	Adult	Panama: Colon, Barro Colorado Island
GRP3-76	1Ana.p	Amblyomma naponense	EtOH (70%) since 2011	Bruker TE Method	4th leg	Male	Adult	Panama: Colon, Barro Colorado Island
CAS-T063	2Ana.p	Amblyomma naponense	EtOH (70%) since 2011	Bruker TE Method	4th leg	Male	Adult	Panama: Colon, Barro Colorado Island
CAS-T062	GRP3-75	Amblyomma naponense	EtOH (70%) since 2011	Bruker TE Method	4th leg	Female	Adult	Panama: Colon, Barro Colorado Island
CAS-T064	GRP3-76	Amblyomma naponense	EtOH (70%) since 2011	Bruker TE Method	4th leg	Male	Adult	Panama: Colon, Barro Colorado Island
CAS-T028	1Ano	Amblyomma nodosum	EtOH (70%) since 2012	Bruker TE Method	4th leg	Male	Adult	Panama: Colon, Madden Road
CAS-T030	2Ano	Amblyomma nodosum	EtOH (70%) since 2012	Bruker TE Method	4th leg	Female	Adult	Panama: Colon, Madden Road
CAS-T031	CAS-T028	Amblyomma nodosum	EtOH (70%) since 2012	Bruker TE Method	4th leg	Male	Adult	Panama: Colon, Madden Road
GRP11-523	Aob4	Amblyomma oblongoguttatum	EtOH (70%) since 2011	Bruker TE Method	4th leg	Female	Adult	Panama: Chorrera, Las Pavas
GRP3-61	1Aob.p	Amblyomma oblongoguttatum	EtOH (70%) since 2011	Bruker TE Method	4th leg	Female	Adult	Panama: Colon, Barro Colorado Island
GRP3-64	2Aob.p	Amblyomma oblongoguttatum	EtOH (70%) since 2011	Bruker TE Method	4th leg	Female	Adult	Panama: Colon, Barro Colorado Island
GRP3-62	GRP3-62	Amblyomma oblongoguttatum	EtOH (70%) since 2011	Bruker TE Method	4th leg	Female	Adult	Panama: Colon, Barro Colorado Island
GRP3-63	GRP3-63	Amblyomma oblongoguttatum	EtOH (70%) since 2011	Bruker TE Method	4th leg	Female	Adult	Panama: Colon, Barro Colorado Island
CAS-T075	1Aov	Amblyomma ovale	EtOH (70%) since 2012	Bruker TE Method	4th leg	Male	Adult	Panama: Colon, Barro Colorado Island
CAS-T076	2Aov	Amblyomma ovale	EtOH (70%) since 2012	Bruker TE Method	4th leg	Male	Adult	Panama: Colon, Barro Colorado Island
CAS-T077	CAS-T077	Amblyomma ovale	EtOH (70%) since 2012	Bruker TE Method	4th leg	Male	Adult	Panama: Colon, Barro Colorado Island
CAS-T078	CAS-T078	Amblyomma ovale	EtOH (70%) since 2012	Bruker TE Method	4th leg	Male	Adult	Panama: Colon, Barro Colorado Island
GRP7-328	328	Amblyomma parvun	EtOH (70%) since 2011	Bruker TE Method	4th leg	Female	Adult	Panama: Panama, Capira
CAS-T084	1Ape.p	Amblyomma pecarium	EtOH (70%) since 2011	Bruker TE Method	4th leg	Male	Adult	Panama: Colon, Barro Colorado Island
CAS-T085	2Ape.p	Amblyomma pecarium	EtOH (70%) since 2011	Bruker TE Method	4th leg	Male	Adult	Panama: Colon, Barro Colorado Island
GRP3-78	GRP3-78	Amblyomma pecarium	EtOH (70%) since 2011	Bruker TE Method	4th leg	Male	Adult	Panama: Colon, Barro Colorado Island
CAS-T086	CAS-T086	Amblyomma pecarium	EtOH (70%) since 2011	Bruker TE Method	4th leg	Male	Adult	Panama: Colon, Barro Colorado Island
CAS-T047	1Asab	Amblyomma sabanerae	EtOH (70%) since 2012	Bruker TE Method	4th leg	Male	Adult	Panama: Colon, Sierra Llorona Lodge
CAS-T048	2Asab	Amblyomma sabanerae	EtOH (70%) since 2012	Bruker TE Method	4th leg	Male	Adult	Panama: Colon, Sierra Llorona Lodge
CAS-T049	CAS-T049	Amblyomma sabanerae	EtOH (70%) since 2012	Bruker TE Method	4th leg	Male	Adult	Panama: Colon, Sierra Llorona Lodge
CAS-T023	1Ava	Amblyomma varium	EtOH (70%) since 2011	Bruker TE Method	4th leg	Male	Adult	Panama: Colon, Gamboa
CAS-T024	2Ava	Amblyomma varium	EtOH (70%) since 2011	Bruker TE Method	4th leg	Male	Adult	Panama: Colon, Gamboa
CAS-T025	CAS-T025	Amblyomma varium	EtOH (70%) since 2011	Bruker TE Method	4th leg	Male	Adult	Panama: Colon, Gamboa
CAS-T026	CAS-T026	Amblyomma varium	EtOH (70%) since 2011	Bruker TE Method	4th leg	Male	Adult	Panama: Colon, Gamboa
GRP2-37-1	37-1	Amblyomma tapirellum	EtOH (70%) since 2010	Bruker TE Method	4th leg	Female	Adult	Panama: Colon, Barro Colorado Island
GRP2-37-2	37-2	Amblyomma tapirellum	EtOH (70%) since 2010	Bruker TE Method	4th leg	Female	Adult	Panama: Colon, Barro Colorado Island
GRP2-37-3	37-3	Amblyomma tapirellum	EtOH (70%) since 2010	Bruker TE Method	4th leg	Female	Adult	Panama: Colon, Barro Colorado Island
GRP2-37-4	37-4	Amblyomma tapirellum	EtOH (70%) since 2010	Bruker TE Method	4th leg	Female	Adult	Panama: Colon, Barro Colorado Island
GRP3-67-1	67-1	Amblyomma tapirellum	EtOH (70%) since 2010	Bruker TE Method	4th leg	Male	Adult	Panama: Colon, Barro Colorado Island
GRP3-67-2	67-2	Amblyomma tapirellum	EtOH (70%) since 2010	Bruker TE Method	4th leg	Male	Adult	Panama: Colon, Barro Colorado Island
GRP3-67-3	67-3	Amblyomma tapirellum	EtOH (70%) since 2010	Bruker TE Method	4th leg	Male	Adult	Panama: Colon, Barro Colorado Island
GRP3-67-4	67-4	Amblyomma tapirellum	EtOH (70%) since 2010	Bruker TE Method	4th leg	Male	Adult	Panama: Colon, Barro Colorado Island
GRP2-28Ata4O1	Ata4O1	Amblyomma tapirellum	EtOH (70%) since 2010	Bruker TE Method	4th leg	Female	Adult	Panama: Colon, Barro Colorado Island
GRP2-28Ata4O2	Ata4O2	Amblyomma tapirellum	EtOH (70%) since 2010	Bruker TE Method	4th leg	Female	Adult	Panama: Colon, Barro Colorado Island
GRP2-29Ata4O3	Ata4O3	Amblyomma tapirellum	EtOH (70%) since 2010	Bruker TE Method	4th leg	Male	Adult	Panama: Colon, Barro Colorado Island
GRP2-29Ata4O4	Ata4O4	Amblyomma tapirellum	EtOH (70%) since 2010	Bruker TE Method	4th leg	Male	Adult	Panama: Colon, Barro Colorado Island
GAM1	Ata1	Amblyomma tapirellum	Fresh sample in Silica gel	Bruker TE Method	4th leg	Male	Adult	Panama: Colon, Gamboa
GAM2	Ata2	Amblyomma tapirellum	Fresh sample in Silica gel	Bruker TE Method	4th leg	Male	Adult	Panama: Colon, Gamboa
GAM3	Ata3	Amblyomma tapirellum	Fresh sample in Silica gel	Bruker TE Method	4th leg	Male	Adult	Panama: Colon, Gamboa
GAM4	Ata4	Amblyomma tapirellum	Fresh sample in Silica gel	Bruker TE Method	4th leg	Male	Adult	Panama: Colon, Gamboa
GAM5	2Ata2	Amblyomma tapirellum	Fresh sample in Silica gel	Bruker TE Method	4th leg	Male	Adult	Panama: Colon, Gamboa
GAM6	2Ata3	Amblyomma tapirellum	Fresh sample in Silica gel	Bruker TE Method	4th leg	Male	Adult	Panama: Colon, Gamboa
GAM7	2Ata4	Amblyomma tapirellum	Fresh sample in Silica gel	Bruker TE Method	4th leg	Male	Adult	Panama: Colon, Gamboa
GRP2-28-1Ata.p	1Ata.p	Amblyomma tapirellum	EtOH (70%) since 2010	Bruker TE Method	4th leg	Female	Adult	Panama: Colon, Barro Colorado Island
GRP2-28-2Ata.p	2Ata.p	Amblyomma tapirellum	EtOH (70%) since 2010	Bruker TE Method	4th leg	Female	Adult	Panama: Colon, Barro Colorado Island
GRP2-29-3Ata.p	3Ata.p	Amblyomma tapirellum	EtOH (70%) since 2010	Bruker TE Method	4th leg	Male	Adult	Panama: Colon, Barro Colorado Island
GAM8	1Ata.pNt0	Amblyomma tapirellum	Fresh sample in Silica gel	Bruker TE Method	4th leg	Male	Adult	Panama: Colon, Gamboa
GAM9	1Ata.pNt1	Amblyomma tapirellum	Fresh sample in Silica gel	Bruker TE Method	4th leg	Male	Adult	Panama: Colon, Gamboa
GAM10	2Ata.pN	Amblyomma tapirellum	Fresh sample in Silica gel	Bruker TE Method	4th leg	Male	Adult	Panama: Colon, Gamboa
GAM11	3Ata.pN	Amblyomma tapirellum	Fresh sample in Silica gel	Bruker TE Method	4th leg	Male	Adult	Panama: Colon, Gamboa
GRP6-245	Dni4	Dermacentor nitens	EtOH (70%) since 2011	Bruker TE Method	4th leg	Female	Adult	Panama: Colon, Achiote
GRP6-259-1	1Dni.p	Dermacentor nitens	EtOH (70%) since 2011	Bruker TE Method	4th leg	Female	Adult	Panama: Colon, Achiote
GRP6-259-2	2Dni.p	Dermacentor nitens	EtOH (70%) since 2011	Bruker TE Method	4th leg	Female	Adult	Panama: Colon, Achiote
GRP6-259-3	GRP6-259-3	Dermacentor nitens	EtOH (70%) since 2011	Bruker TE Method	4th leg	Female	Adult	Panama: Colon, Achiote
GRP13-79-4	1Hju.p	Haemaphysalis juxtackochi	EtOH (70%) since 2012	Bruker TE Method	4th leg	Female	Adult	Panama: Chorrera, Las Pavas
GRP13-79-3	2Hju.p	Haemaphysalis juxtackochi	EtOH (70%) since 2012	Bruker TE Method	4th leg	Female	Adult	Panama: Chorrera, Las Pavas
GRP3-97-1	1Hju	Haemaphysalis juxtackochi	EtOH (70%) since 2010	Bruker TE Method	4th leg	Female	Adult	Panama: Colon, Barro Colorado Island
GRP3-112-2	2Hju	Haemaphysalis juxtackochi	EtOH (70%) since 2010	Bruker TE Method	4th leg	Female	Adult	Panama: Colon, Barro Colorado Island
GRP3-97-2	97	Haemaphysalis juxtackochi	EtOH (70%) since 2010	Bruker TE Method	4th leg	Female	Adult	Panama: Colon, Barro Colorado Island
GRP3-112-3	3Hju	Haemaphysalis juxtackochi	EtOH (70%) since 2010	Bruker TE Method	4th leg	Female	Adult	Panama: Colon, Barro Colorado Island
CAS-T079	1Iaf	Ixodes affinis	EtOH (70%) since 2011	Bruker TE Method	4th leg	Female	Adult	Panama: Colon, Barro Colorado Island
CAS-T080	2Iaf	Ixodes affinis	EtOH (70%) since 2011	Bruker TE Method	4th leg	Male	Adult	Panama: Colon, Barro Colorado Island
CAS-T081	CAS-T081	Ixodes affinis	EtOH (70%) since 2011	Bruker TE Method	4th leg	Female	Adult	Panama: Colon, Barro Colorado Island
CAS-T082	CAS-T082	Ixodes affinis	EtOH (70%) since 2011	Bruker TE Method	4th leg	Male	Adult	Panama: Colon, Barro Colorado Island
GRP3-72	1Ibo	Ixodes boliviensis	EtOH (70%) since 2010	Bruker TE Method	4th leg	Male	Adult	Panama: Colon, Barro Colorado Island
GRP3-73	2Ibo	Ixodes boliviensis	EtOH (70%) since 2010	Bruker TE Method	4th leg	Male	Adult	Panama: Colon, Barro Colorado Island
GRP3-74	GRP3-74	Ixodes boliviensis	EtOH (70%) since 2010	Bruker TE Method	4th leg	Male	Adult	Panama: Colon, Barro Colorado Island
GRP3-75	GRP3-75	Ixodes boliviensis	EtOH (70%) since 2010	Bruker TE Method	4th leg	Female	Adult	Panama: Colon, Barro Colorado Island
GRP5-209-1	209-1	Rhipicephalus microplus	EtOH (70%) since 2011	Bruker TE Method	4th leg	Female	Adult	Panama: Panama, Capira
GRP5-209-2	209-2	Rhipicephalus microplus	EtOH (70%) since 2011	Bruker TE Method	4th leg	Female	Adult	Panama: Panama, Capira
GRP5-209-3	209-3	Rhipicephalus microplus	EtOH (70%) since 2011	Bruker TE Method	4th leg	Female	Adult	Panama: Panama, Capira
GRP5-209-4	209-4	Rhipicephalus microplus	EtOH (70%) since 2011	Bruker TE Method	4th leg	Female	Adult	Panama: Panama, Capira
GRP5-199-1	199-1	Rhipicephalus microplus	EtOH (70%) since 2011	Bruker TE Method	4th leg	Male	Adult	Panama: Panama, Capira
GRP5-199-2	199-2	Rhipicephalus microplus	EtOH (70%) since 2011	Bruker TE Method	4th leg	Male	Adult	Panama: Panama, Capira
GRP5-199-3	199-3	Rhipicephalus microplus	EtOH (70%) since 2011	Bruker TE Method	4th leg	Male	Adult	Panama: Panama, Capira
GRP5-199-4	199-4	Rhipicephalus microplus	EtOH (70%) since 2011	Bruker TE Method	4th leg	Male	Adult	Panama: Panama, Capira
GRP4-133-1	1Rmi.p	Rhipicephalus microplus	EtOH (70%) since 2011	Bruker TE Method	4th leg	Male	Adult	Panama: Colon, Achiote
GRP4-133-2	2Rmi.p	Rhipicephalus microplus	EtOH (70%) since 2011	Bruker TE Method	4th leg	Male	Adult	Panama: Colon, Achiote
GRP9-402-1	1Rsa.p	Rhipicephalus sanguineus	EtOH (70%) since 2011	Bruker TE Method	4th leg	Male	Adult	Panama: Chorrera, Las Pavas
GRP9-402-2	2Rsa.p	Rhipicephalus sanguineus	EtOH (70%) since 2011	Bruker TE Method	4th leg	Male	Adult	Panama: Chorrera, Las Pavas
GRP9-402-3	402	Rhipicephalus sanguineus	EtOH (70%) since 2011	Bruker TE Method	4th leg	Male	Adult	Panama: Chorrera, Las Pavas
GRP9-402-4	CAS-T066	Rhipicephalus sanguineus	EtOH (70%) since 2011	Bruker TE Method	4th leg	Male	Adult	Panama: Chorrera, Las Pavas
